# Supplementary material for: Wiregrass (Aristida beyrichiana) survival and reproduction after fire in a long-unburned pine savanna
Source: PLoS One. 2021 Feb 17;16(2):e0247159. doi: 10.1371/journal.pone.0247159 (PMC7889326; doi:10.1371/journal.pone.0247159)
Supplement: S1 Table — (CSV) [file pone.0247159.s001.csv]

BasalArea	Treatment	Survival
11.8378	High Duff	1
160.925	High Duff	1
15.9355	High Duff	1
84.78	High Duff	1
346.97	High Duff	1
82.15025	High Duff	1
43.5204	High Duff	1
8.2425	High Duff	1
41.01625	High Duff	1
229.691	High Duff	1
102.05	High Duff	1
714.507	High Duff	1
52.752	High Duff	1
671.175	High Duff	1
116.808	High Duff	1
51.025	High Duff	1
221.95875	High Duff	1
89.49	High Duff	1
10.99	High Duff	1
5.2752	High Duff	1
11.0528	High Duff	1
11.97125	High Duff	1
32.499	High Duff	1
61.0416	High Duff	1
67.1175	High Duff	1
32.499	High Duff	1
343.24125	High Duff	1
532.701	High Duff	1
26.49375	Low Duff	1
5.8875	Low Duff	1
18.01575	Low Duff	1
261.35005	Low Duff	1
13.2665	Low Duff	1
13.2665	Low Duff	1
12.2774	Low Duff	1
3.57175	Low Duff	1
11.4767	Low Duff	1
6.0445	Low Duff	1
31.4	Low Duff	1
0.3925	Low Duff	1
139.887	Low Duff	1
0.19625	Low Duff	1
759.29125	Low Duff	1
173.328	Low Duff	1
85.71415	Low Duff	1
87.33125	Low Duff	1
518.5396	Low Duff	1
369.7036	Low Duff	1
204.1	Low Duff	1
300.60005	Low Duff	1
1387.88	Low Duff	1
235.5	Low Duff	1
82.425	Low Duff	1
24.178	Low Duff	1
1017.36	Low Duff	1
4.9455	Low Duff	1
52.2025	Low Duff	1
260.34525	Low Duff	1
201.47025	Low Duff	1
14.601	Low Duff	0
241.3875	Low Duff	1
110.685	Low Duff	1
68.72675	Low Duff	1
133.45	Low Duff	1
100.6841	Low Duff	1
14.8365	Low Duff	1
18.25125	Low Duff	1
107.388	Low Duff	1
14.0672	Low Duff	1
13.4235	Low Duff	1
68.609	Low Duff	1
23.7384	Low Duff	1
427.4325	Low Duff	1
50.24	Low Duff	1
6.123	Low Duff	1
146.2612	Low Duff + Pinecones	1
47.8065	Low Duff + Pinecones	1
102.05	Low Duff + Pinecones	1
139.0235	Low Duff + Pinecones	1
111.156	Low Duff + Pinecones	1
7.9442	Low Duff + Pinecones	1
38.42575	Low Duff + Pinecones	1
19.782	Low Duff + Pinecones	1
547.145	Low Duff + Pinecones	1
7.3005	Low Duff + Pinecones	1
213.71625	Low Duff + Pinecones	1
570.0513	Low Duff + Pinecones	1
9.61625	Low Duff + Pinecones	0
2.041	Low Duff + Pinecones	0
9.577	Low Duff + Pinecones	1
431.75	Low Duff + Pinecones	1
283.7775	Low Duff + Pinecones	1
49.455	Low Duff + Pinecones	1
60.0525	Low Duff + Pinecones	1
12.8112	Low Duff + Pinecones	1
36.4711	Low Duff + Pinecones	1
3.5325	Low Duff + Pinecones	1
184.0825	Low Duff + Pinecones	1
5.1025	Low Duff + Pinecones	1
97.968	Low Duff + Pinecones	1
6.08375	Low Duff + Pinecones	0
17.27785	Low Duff + Pinecones	1
17.6625	Low Duff + Pinecones	1
171.2242	Low Duff + Pinecones	1
