# Supplementary material for: Wiregrass (Aristida beyrichiana) survival and reproduction after fire in a long-unburned pine savanna
Source: PLoS One. 2021 Feb 17;16(2):e0247159. doi: 10.1371/journal.pone.0247159 (PMC7889326; doi:10.1371/journal.pone.0247159)
Supplement: S2 Table — (CSV) [file pone.0247159.s002.csv]

CulmNumber	SeedNumber	Reproductive	BasalArea	Treatment
8	311.5028	1	11.8378	High Duff
19	830.0292	1	160.925	High Duff
3	118.0228	1	15.9355	High Duff
9	354.0684	1	84.78	High Duff
44	1805.1684	1	346.97	High Duff
15	810.6812	1	82.15025	High Duff
4	178.0016	1	43.5204	High Duff
0	NA	0	8.2425	High Duff
1	50.3048	1	41.01625	High Duff
1	63.8484	1	229.691	High Duff
1	30.9568	1	102.05	High Duff
1	48.37	1	714.507	High Duff
0	NA	0	52.752	High Duff
1	13.5436	1	671.175	High Duff
21	1422.078	1	116.808	High Duff
1	54.1744	1	51.025	High Duff
1	58.044	1	221.95875	High Duff
22	1246.0112	1	89.49	High Duff
2	104.4792	1	10.99	High Duff
5	179.9364	1	5.2752	High Duff
19	874.5296	1	11.0528	High Duff
10	534.0048	1	11.97125	High Duff
1	50.3048	1	32.499	High Duff
3	112.2184	1	61.0416	High Duff
3	125.762	1	67.1175	High Duff
5	243.7848	1	32.499	High Duff
8	379.2208	1	343.24125	High Duff
1	23.2176	1	532.701	High Duff
31	1451.1	1	26.49375	Low Duff
13	712.0064	1	5.8875	Low Duff
0	NA	0	18.01575	Low Duff
0	NA	0	261.35005	Low Duff
0	NA	0	13.2665	Low Duff
1	46.4352	1	13.2665	Low Duff
1	56.1092	1	12.2774	Low Duff
0	NA	0	3.57175	Low Duff
3	139.3056	1	11.4767	Low Duff
1	52.2396	1	6.0445	Low Duff
0	NA	0	31.4	Low Duff
0	NA	0	0.3925	Low Duff
0	NA	0	139.887	Low Duff
0	NA	0	0.19625	Low Duff
76	3645.1632	1	759.29125	Low Duff
0	NA	0	173.328	Low Duff
61	2925.4176	1	85.71415	Low Duff
28	1093.162	1	87.33125	Low Duff
44	2035.4096	1	518.5396	Low Duff
87	3666.446	1	369.7036	Low Duff
56	3298.834	1	204.1	Low Duff
37	2070.236	1	300.60005	Low Duff
34	1619.4276	1	1387.88	Low Duff
3	141.2404	1	235.5	Low Duff
6	344.3944	1	82.425	Low Duff
0	NA	0	24.178	Low Duff
38	1768.4072	1	1017.36	Low Duff
1	52.2396	1	4.9455	Low Duff
0	NA	0	52.2025	Low Duff
20	1098.9664	1	260.34525	Low Duff
5	274.7416	1	201.47025	Low Duff
1	56.1092	1	241.3875	Low Duff
1	40.6308	1	110.685	Low Duff
1	40.6308	1	68.72675	Low Duff
19	903.5516	1	133.45	Low Duff
14	595.9184	1	100.6841	Low Duff
4	191.5452	1	14.8365	Low Duff
1	34.8264	1	18.25125	Low Duff
27	1100.9012	1	107.388	Low Duff
4	201.2192	1	14.0672	Low Duff
0	NA	0	13.4235	Low Duff
1	75.4572	1	68.609	Low Duff
1	71.5876	1	23.7384	Low Duff
1	67.718	1	427.4325	Low Duff
8	297.9592	1	50.24	Low Duff
3	32.8916	1	6.123	Low Duff
44	2097.3232	1	146.2612	Low Duff + Pinecones
0	NA	0	47.8065	Low Duff + Pinecones
0	NA	0	102.05	Low Duff + Pinecones
8	450.8084	1	139.0235	Low Duff + Pinecones
12	528.2004	1	111.156	Low Duff + Pinecones
0	NA	0	7.9442	Low Duff + Pinecones
21	1193.7716	1	38.42575	Low Duff + Pinecones
0	NA	0	19.782	Low Duff + Pinecones
56	2782.2424	1	547.145	Low Duff + Pinecones
2	79.3268	1	7.3005	Low Duff + Pinecones
42	2685.5024	1	213.71625	Low Duff + Pinecones
28	1574.9272	1	570.0513	Low Duff + Pinecones
0	NA	0	9.577	Low Duff + Pinecones
6	344.3944	1	431.75	Low Duff + Pinecones
23	1536.2312	1	283.7775	Low Duff + Pinecones
1	27.0872	1	49.455	Low Duff + Pinecones
1	48.37	1	60.0525	Low Duff + Pinecones
12	537.8744	1	12.8112	Low Duff + Pinecones
0	NA	0	36.4711	Low Duff + Pinecones
1	48.37	1	3.5325	Low Duff + Pinecones
3	179.9364	1	184.0825	Low Duff + Pinecones
0	NA	0	5.1025	Low Duff + Pinecones
3	147.0448	1	97.968	Low Duff + Pinecones
0	NA	0	17.27785	Low Duff + Pinecones
1	42.5656	1	171.2242	Low Duff + Pinecones
