# Supplementary material for: Wiregrass (Aristida beyrichiana) survival and reproduction after fire in a long-unburned pine savanna
Source: PLoS One. 2021 Feb 17;16(2):e0247159. doi: 10.1371/journal.pone.0247159 (PMC7889326; doi:10.1371/journal.pone.0247159)
Supplement: S3 Table — (CSV) [file pone.0247159.s003.csv]

Treatment	Type	SeedNumber	Germinated
High Duff	Filled	32	8
High Duff	Filled	32	9
High Duff	Filled	32	11
Low Duff	Filled	32	15
Low Duff	Filled	32	15
Low Duff	Filled	32	11
Low Duff + Pinecones	Filled	32	10
Low Duff + Pinecones	Filled	32	15
Low Duff + Pinecones	Filled	32	8
High Duff	Empty	76	1
High Duff	Empty	32	1
High Duff	Empty	32	0
High Duff	Empty	32	1
Low Duff	Empty	30	0
Low Duff	Empty	32	1
Low Duff	Empty	32	3
Low Duff + Pinecones	Empty	75	1
Low Duff + Pinecones	Empty	32	0
Low Duff + Pinecones	Empty	32	0
Low Duff + Pinecones	Empty	32	0
